# Supplementary material for: Simulating Real-World Slips: Enhanced Kinematic and Neuromuscular Responses to Experimental Slips in the Early vs. Late Stance Phase in Young and Older Adults
Source: Bioengineering (Basel). 2025 Nov 21;12(12):1284. doi: 10.3390/bioengineering12121284 (PMC12730134; doi:10.3390/bioengineering12121284)
Supplement: Supplementary file 1 [file bioengineering-12-01284-s001.zip]

Archive with 1 entries (1 files):
- bioengineering-3981797-supplementary.pdf
